# Supplementary material for: Independent contribution of polygenic risk for schizophrenia and cannabis use in predicting psychotic-like experiences in young adulthood: testing gene × environment moderation and mediation
Source: Psychol Med. 2021 Sep 23;53(5):1759–69. doi: 10.1017/S0033291721003378 (PMC10106286; doi:10.1017/S0033291721003378)
Supplement: Supplementary file 1 [file S0033291721003378sup.zip]

Archive with 2 entries (2 files):
- S0033291721003378sup001.pdf
- S0033291721003378sup002.docx
